# Supplementary material for: Characteristics and Possible Role of Bovine Sperm Head-to-Head Agglutination
Source: Cells. 2020 Aug 9;9(8):1865. doi: 10.3390/cells9081865 (PMC7463926; doi:10.3390/cells9081865)
Supplement: Supplementary file 1 [file cells-09-01865-s001.zip]

Archive with 18 entries (17 files):
- Supplementary Materials/
- __MACOSX/._Supplementary Materials
- Supplementary Materials/Figure S3_Umezu et al_2020.pdf
- __MACOSX/Supplementary Materials/._Figure S3_Umezu et al_2020.pdf
- Supplementary Materials/Video S3_Umezu et al. 2020.mp4
- __MACOSX/Supplementary Materials/._Video S3_Umezu et al. 2020.mp4
- Supplementary Materials/.DS_Store
- __MACOSX/Supplementary Materials/._.DS_Store
- Supplementary Materials/Video S1_Umezu et al. 2020.mp4
- __MACOSX/Supplementary Materials/._Video S1_Umezu et al. 2020.mp4
- Supplementary Materials/Figure S2_Umezu et al_2020.pdf
- __MACOSX/Supplementary Materials/._Figure S2_Umezu et al_2020.pdf
- Supplementary Materials/Video S2_Umezu et al. 2020.mp4
- __MACOSX/Supplementary Materials/._Video S2_Umezu et al. 2020.mp4
- Supplementary Materials/Figure S1_Umezu et al_2020.pdf
- __MACOSX/Supplementary Materials/._Figure S1_Umezu et al_2020.pdf
- Supplementary Materials/Video S4_Umezu et al. 2020.mp4
- __MACOSX/Supplementary Materials/._Video S4_Umezu et al. 2020.mp4
